# Supplementary material for: Overt Infection with Chronic Bee Paralysis Virus (CBPV) in Two Honey Bee Colonies
Source: Vet Sci. 2020 Sep 22;7(3):142. doi: 10.3390/vetsci7030142 (PMC7559786; doi:10.3390/vetsci7030142)
Supplement: Supplementary file 1 [file vetsci-07-00142-s001.zip]

Archive with 4 entries (3 files):
- vetsci-902333-supplementary/
- vetsci-902333-supplementary/Video S1_trembling and ataxia, hairless black bees in colony 1_May 2019.MP4
- vetsci-902333-supplementary/Video S2_trembling_paralysis_hairless black bees in colony 2_May 2019.MP4
- vetsci-902333-supplementary/Video S3_normal behaviour of colony 1 in May 2020 after treatment and hibernation.MP4
